# Supplementary material for: Electrospun Poly-L-Lactic Acid Scaffolds Surface-Modified via Reactive Magnetron Sputtering Using Different Mixing Ratios of Nitrogen and Xenon
Source: Polymers (Basel). 2023 Jul 6;15(13):2969. doi: 10.3390/polym15132969 (PMC10347186; doi:10.3390/polym15132969)
Supplement: Supplementary file 1 [file polymers-15-02969-s001.zip]

Archive with 1 entries (1 files):
- polymers-2454672-supplementary.pdf
